# Supplementary material for: Neoadjuvant chemotherapy is associated with suppression of the B cell-centered immune landscape in pancreatic ductal adenocarcinoma
Source: Front Immunol. 2024 Apr 2;15:1378190. doi: 10.3389/fimmu.2024.1378190 (PMC11018975; doi:10.3389/fimmu.2024.1378190)
Supplement: Supplementary file 1 [file DataSheet_1.zip]

Archive with 1 entries (1 files):
- Supplementary sequencing data-b.xlsb
